# Supplementary material for: Isolation and whole genomic analysis of mesophilic bacterium Pseudoglutamicibacter cumminsii in epithelial mesothelioma
Source: Heliyon. 2024 Aug 2;10(15):e35617. doi: 10.1016/j.heliyon.2024.e35617 (PMC11336841; doi:10.1016/j.heliyon.2024.e35617)
Supplement: Multimedia component 2 [file mmc2.xls]

Gene_id	Identity	E_value	Subject_id	Resistance_Type	Min_Identity	Resistance_Requirement	Antibiotic_Resistance	Original_Resistance_Type	Description
PC1GL000359	41.0	2.9e-40	ardb_45	vanrc	80	vanc,vanxyc,vant,vansc	vancomycin	vanc	VanC type vancomycin resistance operon genes, which can synthesize peptidoglycan with modified C-terminal D-Ala-D-Ala to D-alanine--D-serine.
PC1GL000802	40.9	7.4e-43	ardb_305	baca	30	--	bacitracin	baca	Undecaprenyl pyrophosphate phosphatase, which consists in the sequestration of Undecaprenyl pyrophosphate.
PC1GL001227	40.2	1.3e-42	ardb_1552	vanrd	80	vand,vanhd,vanyd,vanxd,vansd	vancomycin,teicoplanin	vand	VanD type vancomycin resistance operon genes, which can synthesize peptidoglycan with modified C-terminal D-Ala-D-Ala to D-alanine--D-lactate.
PC1GL001506	41.1	6.6e-19	ardb_568	dfra20	95	--	trimethoprim	dfra	Group A drug-insensitive dihydrofolate reductase, which can not be inhibited by trimethoprim.
PC1GL001647	43.1	5.0e-22	ardb_1613	vanyg	80	vang,vanrg,vansg,vanxyg,vantg,vanwg,vanug	vancomycin	vang	VanG type vancomycin resistance operon genes, which can synthesize peptidoglycan with modified C-terminal D-Ala-D-Ala to D-alanine--D-serine.
