# Supplementary material for: Isolation and whole genomic analysis of mesophilic bacterium Pseudoglutamicibacter cumminsii in epithelial mesothelioma
Source: Heliyon. 2024 Aug 2;10(15):e35617. doi: 10.1016/j.heliyon.2024.e35617 (PMC11336841; doi:10.1016/j.heliyon.2024.e35617)
Supplement: Multimedia component 3 [file mmc3.xls]

Gene_id	Identity	E_value	Subject_id	Protein_Name	Subject_class	EC#	Uniprot_ID	Organism	Known_Activities	Note
PC1GL000017	40.1	2.5e-43	BCJ44201.1	Aiant_48580	CBM2	--	--	Actinoplanes ianthinogenes NBRC 13996	Modules of approx. 100 residues and which are found in a large number of bacterial enzymes. The cellulose-binding function has been demonstrated in many cases. Several of these modules have been shown to also bind chitin or xylan.	Previously known as cellulose-binding domain family II (CBD II).
PC1GL000076	40.1	2.7e-58	BAQ97614.1	BBBF_0407 (fragment)	GH16	--	--	Bifidobacterium bifidum ATCC 29521 = JCM 1255 = DSM 20456	xyloglucan:xyloglucosyltransferase (EC 2.4.1.207); keratan-sulfate endo-1,4-β-galactosidase (EC 3.2.1.103); endo-1,3-β-glucanase / laminarinase (EC 3.2.1.39); endo-1,3(4)-β-glucanase (EC 3.2.1.6); licheninase (EC 3.2.1.73); β-agarase (EC 3.2.1.81); κ-carrageenase (EC 3.2.1.83); xyloglucanase (EC 3.2.1.151); endo-β-1,3-galactanase (EC 3.2.1.181); [retaining] β-porphyranase (EC 3.2.1.178); hyaluron…	Many members have been assigned to subfamilies as described by Viborg et al. (2019) J Biol Chem. 2019 Sep 9 (PMID: 31501245).
PC1GL000194	40.7	1.0e-56	BCJ32264.1	Asera_63720	GT101	--	--	Actinocatenispora sera NBRC 101916	β-glucosyltransferase (EC 2.4.1.-)	Family built after PMID=25023666; The GT101 module of Streptococcus parasanguinis dGT1 catalyzes the transfer of b-glucose to the branch point of the hexasaccharide O-linked to the serine-rich repeat of the bacterial adhesin Fap1.
PC1GL000245	43.5	4.5e-62	CAD7236348.1	CTOB1V02_LOCUS14163 (fragment)	AA3	--	--	Cyprideis torosa	cellobiose dehydrogenase (EC 1.1.99.18); glucose 1-oxidase (EC 1.1.3.4); aryl alcohol oxidase (EC 1.1.3.7); alcohol oxidase (EC 1.1.3.13); pyranose oxidase (EC 1.1.3.10); glucose 1-dehydrogenase (FAD, quinone) (EC 1.1.5.9); pyranose dehydrogenase (EC 1.1.99.29); oligosaccharide dehydrogenase (FAD) (EC 1.1.5.-)	AA3 enzymes belong to the glucose-methanol-choline (GMC) oxidoreductases family. AA3 enzymes are flavoproteins containing a flavin-adenine dinucleotide (FAD)-binding domain. Family AA3 can be divided into 4 subfamilies: AA3_1 (mostly cellobiose dehydrogenases), AA3_2 (including both aryl alcohol oxidase and glucose 1-oxidase), AA3_3 (alcohol oxidase) and AA3_4 (pyranose 2-oxidase).
PC1GL000365	40.1	2.3e-19	QII26979.1	G3M80_21005	GH73	--	--	Bacillus altitudinis ZAP62	lysozyme (EC 3.2.1.17); mannosyl-glycoprotein endo-β-N-acetylglucosaminidase (EC 3.2.1.96); peptidoglycan hydrolase with endo-β-N-acetylglucosaminidase specificity (EC 3.2.1.-)	The 3-D structure of Sphingomonas sp. strain A1 FlgJ protein of this family has recently been solved (Hashimotoa et al., BBRC 2009); there is only one, unconfirmed, report of b-1,4-N-acetylmuramoylhydrolase (EC 3.2.1.17) activity
PC1GL000430	60.4	9.3e-135	QYU70931.1	J4558_12825 (EnO) (fragment)	GH28	--	--	Leptolyngbya sp. 15MV	polygalacturonase (EC 3.2.1.15); exo-polygalacturonase (EC 3.2.1.67); exo-polygalacturonosidase (EC 3.2.1.82); rhamnogalacturonase (EC 3.2.1.171); rhamnogalacturonan α-1,2-galacturonohydrolase (EC 3.2.1.173); xylogalacturonan hydrolase (EC 3.2.1.-)	NA
PC1GL000441	61.5	4.3e-100	VEH42441.1	NCTC7514_01438 (Mshb_1)	CE14	--	--	Kocuria rosea NCTC7514	N-acetyl-1-D-myo-inosityl-2-amino-2-deoxy-α-D-glucopyranoside deacetylase (EC 3.5.1.89); diacetylchitobiose deacetylase (EC 3.5.1.-); mycothiol S-conjugate amidase (EC 3.5.1.-)	NA
PC1GL000464	46.0	5.1e-141	APF40496.1	BHE16_05075	GT39	--	--	Neomicrococcus aestuarii B18	Dol-P-Man: protein α-mannosyltransferase (EC 2.4.1.109)	These enzymes use dolichol-P-mannose (b-linked) as the sugar donor.
PC1GL000468	45.4	7.7e-83	CEA07493.1	BN1051_00807 (Rpf2_2)	GH0	--	--	Arthrobacter saudimassiliensis 11W110_air	Glycoside hydrolases not yet assigned to a family.	NA
PC1GL000500	50.7	3.1e-143	QCW79542.1	EQG64_26170 (fragment)	GH101	--	--	Streptomyces sp. S6	endo-α-N-acetylgalactosaminidase (EC 3.2.1.97)	Created after Fujita et al. (2005) J. Biol. Chem. 280:37415-37422 (PMID: 16141207); catalytic residue determination : Willis et al. (2009) Biochemistry 48:10334-41 (PMID: 19788271)
PC1GL000529	42.3	9.4e-73	AOZ46909.1	A8L58_09610	GT4	--	--	Acidipropionibacterium acidipropionici F3E8	sucrose synthase (EC 2.4.1.13); sucrose-phosphate synthase (EC 2.4.1.14); α-glucosyltransferase (EC 2.4.1.52); lipopolysaccharide N-acetylglucosaminyltransferase (EC 2.4.1.56); phosphatidylinositol α-mannosyltransferase (EC 2.4.1.57); GDP-Man: Man1GlcNAc2-PP-dolichol α-1,3-mannosyltransferase (EC 2.4.1.132); GDP-Man: Man3GlcNAc2-PP-dolichol/Man4GlcNAc2-PP-dolichol α-1,2-mannosyltransferase (EC 2.…	NA
PC1GL000597	40.0	3.6e-06	BCJ29240.1	Asera_33480	CBM50	--	--	Actinocatenispora sera NBRC 101916	Modules of approx. 50 residues found attached to various enzymes from families GH18, GH19, GH23, GH24, GH25 and GH73, i.e. enzymes cleaving either chitin or peptidoglycan. Binding to chitopentaose demonstrated in the case of Pteris ryukyuensis chitinase A [Ohnuma T et al. (2008) J. Biol. Chem. 283:5178-87 (PMID: 18083709)]. CBM50 modules are also found in a multitude of other enzymes targeting th…	Also known as LysM domains
PC1GL000632	40.4	1.1e-67	KFY84961.1	V500_08824	GH135	--	--	Pseudogymnoascus sp. VKM F-4518 (FW-2643)	α-1,4-galactosaminogalactan hydrolase (EC 3.2.1.-)	Based on Bamford et al., J. Biol. Chem. (2015) 290:27438-27450 PMID:26342082.
PC1GL000820	55.9	7.7e-73	AXE38882.1	JS278_01719	GT2	--	--	Acidipropionibacterium virtanenii JS278	cellulose synthase (EC 2.4.1.12); chitin synthase (EC 2.4.1.16); dolichyl-phosphate β-D-mannosyltransferase (EC 2.4.1.83); dolichyl-phosphate β-glucosyltransferase (EC 2.4.1.117); N-acetylglucosaminyltransferase (EC 2.4.1.-); N-acetylgalactosaminyltransferase (EC 2.4.1.-); hyaluronan synthase (EC 2.4.1.212); chitin oligosaccharide synthase (EC 2.4.1.-); β-1,3-glucan synthase (EC 2.4.1.34); β-1,4-…	Distant similarity to families GT12, GT21, GT27, GT55, GT81 etc.
PC1GL001013	57.1	4.7e-99	AUI52708.1	AC20117_19825	GT0	--	--	Arthrobacter crystallopoietes DSM 20117	Glycosyltransferases not yet assigned to a family	Some of the proteins in this category display weak similarity to established GT families, but too distant to allow a reliable assignment; some will serve as seeds to build new families in the future.
PC1GL001015	40.8	8.7e-62	AZZ39017.1	C0Z10_03775	GT2	--	--	Acidipropionibacterium jensenii JS280	cellulose synthase (EC 2.4.1.12); chitin synthase (EC 2.4.1.16); dolichyl-phosphate β-D-mannosyltransferase (EC 2.4.1.83); dolichyl-phosphate β-glucosyltransferase (EC 2.4.1.117); N-acetylglucosaminyltransferase (EC 2.4.1.-); N-acetylgalactosaminyltransferase (EC 2.4.1.-); hyaluronan synthase (EC 2.4.1.212); chitin oligosaccharide synthase (EC 2.4.1.-); β-1,3-glucan synthase (EC 2.4.1.34); β-1,4-…	Distant similarity to families GT12, GT21, GT27, GT55, GT81 etc.
PC1GL001035	73.0	4.3e-159	APF40237.1	BHE16_03490	GT87	--	--	Neomicrococcus aestuarii B18	polyprenol-P-Man: α-1,2-mannosyltransferase (EC 2.4.1.-)	These enzymes use polyprenol-P-mannose as the sugar donor; created after Morita, YS et al. (2006) J. Biol. Chem., 281(35):25143-55 (PMID: 16803893)
PC1GL001194	52.2	8.0e-122	QVI63772.1	KG103_08035	GT28	--	--	Cellulomonas sp. zg-ZUI222	1,2-diacylglycerol 3-β-galactosyltransferase (EC 2.4.1.46); 1,2-diacylglycerol 3-β-glucosyltransferase (EC 2.4.1.157); UDP-GlcNAc: Und-PP-MurAc-pentapeptide β-N-acetylglucosaminyltransferase (EC 2.4.1.227); digalactosyldiacylglycerol synthase (EC 2.4.1.241)	Distantly related to family GT1
PC1GL001195	57.1	2.7e-106	ALE91780.1	AOC05_04700	GT28	--	--	Arthrobacter alpinus R3.8	1,2-diacylglycerol 3-β-galactosyltransferase (EC 2.4.1.46); 1,2-diacylglycerol 3-β-glucosyltransferase (EC 2.4.1.157); UDP-GlcNAc: Und-PP-MurAc-pentapeptide β-N-acetylglucosaminyltransferase (EC 2.4.1.227); digalactosyldiacylglycerol synthase (EC 2.4.1.241)	Distantly related to family GT1
PC1GL001215	49.4	3.2e-101	AXR73717.1	DCC27_004705	GH23	--	--	Auritidibacter sp. NML130574	lysozyme type G (EC 3.2.1.17); peptidoglycan lyase (EC 4.2.2.n1) also known in the literature as peptidoglycan lytic transglycosylase; chitinase (EC 3.2.1.14)	Corresponds to family 1 of the peptidoglycan lytic transglycosylases described by N.T. Blackburn and A.J. Clarke (2001) J. Mol. Evol. 52, 78-84; Note that 'peptidoglycan lytic transglycosylases' cleave peptidoglycan without intervention of a water molecule.
PC1GL001235	51.0	6.3e-68	ASN52415.1	CGQ25_10300	CE14	--	--	Sinomonas sp. R1AF57	N-acetyl-1-D-myo-inosityl-2-amino-2-deoxy-α-D-glucopyranoside deacetylase (EC 3.5.1.89); diacetylchitobiose deacetylase (EC 3.5.1.-); mycothiol S-conjugate amidase (EC 3.5.1.-)	NA
PC1GL001268	40.4	7.4e-08	AEB93763.1	LJP_1441 (fragment)	GH25	--	--	Lactobacillus johnsonii DPC 6026	lysozyme (EC 3.2.1.17)	NA
PC1GL001490	47.6	2.7e-160	QZY84418.1	K7G68_01770	CBM0	--	--	Micrococcus luteus CW.Ay	Carbohydrate-binding modules not yet assigned to a family.	NA
PC1GL001613	47.6	1.6e-188	ALQ32294.1	ATC04_05090	GT51	--	--	Arthrobacter sp. YC-RL1	murein polymerase (EC 2.4.1.129).	There are two categories of enzymes in this family : monofunctional (just the GT51 module) or bifunctional (GT51 module attached to a penicillin-binding transpeptidase module). These enzymes utilise Und-PP-MurAc-(GlcNAc)-pentapeptide as the sugar donor.
PC1GL001625	41.6	1.5e-147	AXG45674.1	PluTT01m_01845 (ClpV)	GH6	--	--	Photorhabdus laumondii subsp. laumondii TT01	endoglucanase (EC 3.2.1.4); cellobiohydrolase (EC 3.2.1.91); lichenase / endo-β-1,3-1,4-glucanase (EC 3.2.1.73);	formerly known as cellulase family B. The cellobiohydrolases of this family are widely believed to act processively from the non-reducing ends of cellulose chains to generate cellobiose.
