# Supplementary material for: Isolation and whole genomic analysis of mesophilic bacterium Pseudoglutamicibacter cumminsii in epithelial mesothelioma
Source: Heliyon. 2024 Aug 2;10(15):e35617. doi: 10.1016/j.heliyon.2024.e35617 (PMC11336841; doi:10.1016/j.heliyon.2024.e35617)
Supplement: Multimedia component 4 [file mmc4.xls]

Gene_id	Identity	E_value	VF_id	GI_id	Type	Description	VF_category
PC1GL000010	53.6	9.4e-44	VFG041304	gb|WP_010947678	Verified	(lirB) Dot/Icm type IV secretion system effector LirB [Dot/Icm T4SS secreted effectors (VF0798) - Effector delivery system (VFC0086)] [Legionella pneumophila subsp. pneumophila str. Philadelphia 1]	Effector delivery system
PC1GL000017	40.3	2.9e-55	VFG008410	gb|YP_005360790	Predicted	(pknG) serine/threonine protein kinase [Protein kinase G (VF0805) - Immune modulation (VFC0258)] [Mycobacterium tuberculosis RGTB327]	Immune modulation
PC1GL000018	41.1	3.3e-47	VFG008410	gb|YP_005360790	Predicted	(pknG) serine/threonine protein kinase [Protein kinase G (VF0805) - Immune modulation (VFC0258)] [Mycobacterium tuberculosis RGTB327]	Immune modulation
PC1GL000025	44.4	5.8e-52	VFG013050	gb|WP_000983719	Predicted	(sitB) iron/manganese ABC transporter ATP-binding protein SitB [Ferrous iron transport (VF0985) - Nutritional/Metabolic factor (VFC0272)] [Shigella sonnei Ss046]	Nutritional/Metabolic factor
PC1GL000070	48.2	9.1e-169	VFG031048	gb|WP_011777508	Predicted	(zmp1) M13 family metallopeptidase [Zn++ metalloprotease (VF0846) - Exoenzyme (VFC0251)] [Mycobacterium vanbaalenii PYR-1]	Exoenzyme
PC1GL000074	58.7	3.0e-281	VFG000079	gb|NP_463763	Verified	(clpC) endopeptidase Clp ATP-binding chain C [ClpC (VF0072) - Stress survival (VFC0282)] [Listeria monocytogenes EGD-e]	Stress survival
PC1GL000182	40.1	1.1e-37	VFG012576	gb|WP_000983716	Predicted	(sitB) iron/manganese ABC transporter ATP-binding protein SitB [Iron/manganese transport (VF1116) - Nutritional/Metabolic factor (VFC0272)] [Escherichia coli CFT073]	Nutritional/Metabolic factor
PC1GL000281	46.2	1.5e-68	VFG050217	gb|WP_011860976	Verified	(CD0873) ABC transporter substrate-binding protein [CD0873 (VF0593) - Adherence (VFC0001)] [Clostridium difficile 630]	Adherence
PC1GL000312	47.1	1.3e-56	VFG022904	gb|WP_012396471	Predicted	(phoP) Possible two component system response transcriptional positive regulator PhoP [PhoP (VF0286) - Regulation (VFC0301)] [Mycobacterium marinum M]	Regulation
PC1GL000331	40.2	4.2e-41	VFG030152	gb|WP_003878170	Predicted	(caeA) alpha/beta hydrolase [Carboxylesterase (VF0839) - Effector delivery system (VFC0086)] [Mycobacterium avium subsp. paratuberculosis K-10]	Effector delivery system
PC1GL000337	40.6	1.1e-65	VFG031691	gb|WP_013827420	Predicted	(senX3) two-component sensor histidine kinase [SenX3 (VF0857) - Regulation (VFC0301)] [Mycobacterium sp. JDM601]	Regulation
PC1GL000338	74.8	4.3e-94	VFG031747	gb|WP_008261205	Predicted	(regX3) two-component sensory transduction protein RegX [RegX3 (VF0858) - Regulation (VFC0301)] [Mycobacterium indicus pranii MTCC 9506]	Regulation
PC1GL000353	81.6	5.9e-243	VFG043550	gb|NP_214954	Predicted	(groEL2) molecular chaperone GroEL [GroEL (VF0866) - Adherence (VFC0001)] [Mycobacterium tuberculosis H37Rv]	Adherence
PC1GL000358	42.7	1.3e-88	VFG022917	gb|WP_013830538	Predicted	(phoR) Possible two component system response sensor kinase membrane associated PhoR [PhoP (VF0286) - Regulation (VFC0301)] [Mycobacterium sp. JDM601]	Regulation
PC1GL000359	58.1	6.9e-71	VFG022910	gb|WP_013830539	Predicted	(phoP) Possible two component system response transcriptional positive regulator PhoP [PhoP (VF0286) - Regulation (VFC0301)] [Mycobacterium sp. JDM601]	Regulation
PC1GL000364	52.6	1.1e-57	VFG022680	gb|YP_001703761	Predicted	(ideR) Iron-dependent repressor and activator IdeR [IdeR (VF0300) - Regulation (VFC0301)] [Mycobacterium abscessus ATCC 19977]	Regulation
PC1GL000391	43.2	1.3e-74	VFG021786	gb|WP_013241311	Predicted	(hmuT) ABC transporter substrate-binding protein [ABC-type heme transporter (VF0739) - Nutritional/Metabolic factor (VFC0272)] [Corynebacterium pseudotuberculosis FRC41]	Nutritional/Metabolic factor
PC1GL000392	50.0	5.3e-91	VFG013710	gb|WP_011273029	Predicted	(hmuU) iron ABC transporter permease [ABC-type heme transporter (VF0739) - Nutritional/Metabolic factor (VFC0272)] [Corynebacterium jeikeium K411]	Nutritional/Metabolic factor
PC1GL000393	45.7	5.9e-58	VFG013719	gb|WP_011013622	Predicted	(hmuV) heme ABC transporter ATP-binding protein [ABC-type heme transporter (VF0739) - Nutritional/Metabolic factor (VFC0272)] [Corynebacterium glutamicum ATCC 13032 (DSM 20300)]	Nutritional/Metabolic factor
PC1GL000406	46.9	6.9e-36	VFG045340	gb|WP_002964382	Verified	(ricA) type IV secretion system effector RicA, Rab2 interacting conserved protein A [T4SS secreted effectors (VF0695) - Effector delivery system (VFC0086)] [Brucella melitensis bv. 1 str. 16M]	Effector delivery system
PC1GL000412	51.3	3.7e-135	VFG037029	gb|WP_010951343	Predicted	(katA) catalase [KatA (VF0454) - Stress survival (VFC0282)] [Neisseria gonorrhoeae FA 1090]	Stress survival
PC1GL000430	59.8	1.0e-141	VFG018662	gb|WP_012130507	Predicted	(eno) phosphopyruvate hydratase [Streptococcal enolase (VF1060) - Exoenzyme (VFC0251)] [Streptococcus gordonii str. Challis substr. CH1]	Exoenzyme
PC1GL000437	40.2	5.0e-67	VFG044071	gb|NP_214719	Predicted	(Rv0205) transmembrane protein [Heme uptake (VF0859) - Nutritional/Metabolic factor (VFC0272)] [Mycobacterium tuberculosis H37Rv]	Nutritional/Metabolic factor
PC1GL000443	40.9	7.9e-44	VFG045688	gb|WP_002294134	Predicted	(cpsA/uppS) undecaprenyl diphosphate synthase [Capsule (VF0361) - Immune modulation (VFC0258)] [Enterococcus faecium Aus0004]	Immune modulation
PC1GL000473	41.3	1.3e-92	VFG047265	gb|WP_014715028	Predicted	(lpxA/glmU) UDP-N-acetylglucosamine pyrophosphorylase/glucosamine-1-phosphate N-acetyltransferase [LPS (VF0542) - Immune modulation (VFC0258)] [Francisella noatunensis subsp. orientalis str. Toba 04]	Immune modulation
PC1GL000576	40.5	1.5e-27	VFG018246	gb|WP_011261308	Predicted	(luxS) S-ribosylhomocysteinase [AI-2 (VF0406) - Biofilm (VFC0271)] [Vibrio fischeri ES114]	Biofilm
PC1GL000674	45.5	2.5e-12	VFG009790	gb|WP_003893002	Predicted	(whiB3) WhiB family transcriptional regulator [WhiB3 (VF0288) - Regulation (VFC0301)] [Mycobacterium smegmatis str. MC2 155]	Regulation
PC1GL000677	40.9	1.5e-60	VFG013229	gb|WP_010945174	Predicted	(tadA) CpaF family protein [The tad locus (VF0754) - Adherence (VFC0001)] [Haemophilus ducreyi 35000HP]	Adherence
PC1GL000688	41.1	1.9e-35	VFG024200	gb|WP_008262428	Predicted	(devR/dosR) response regulator transcription factor [DevRS (VF0317) - Regulation (VFC0301)] [Mycobacterium indicus pranii MTCC 9506]	Regulation
PC1GL000706	40.8	1.9e-41	VFG046604	gb|WP_012280804	Predicted	(rpe) ribulose-phosphate 3-epimerase [Capsule (VF0543) - Immune modulation (VFC0258)] [Francisella philomiragia subsp. philomiragia ATCC 25017]	Immune modulation
PC1GL000710	48.3	9.8e-55	VFG045297	gb|WP_011213307	Verified	(wbuZ) glycosyl amidation-associated protein WbuZ [LPS (VF0171) - Immune modulation (VFC0258)] [Legionella pneumophila subsp. pneumophila str. Philadelphia 1]	Immune modulation
PC1GL000713	48.3	7.1e-124	VFG026700	gb|YP_007957699	Predicted	(mbtI) Isochorismate synthase MbtI [Mycobactin (VF0299) - Nutritional/Metabolic factor (VFC0272)] [Mycobacterium tuberculosis str. Haarlem/NITR202]	Nutritional/Metabolic factor
PC1GL000728	41.4	8.4e-182	VFG022234	gb|WP_011854867	Predicted	(eccC4) type VII secretion protein EccC [ESX-4 (T7SS) (VF0836) - Effector delivery system (VFC0086)] [Mycobacterium sp. JLS]	Effector delivery system
PC1GL000743	50.1	2.5e-114	VFG013618	gb|WP_011609384	Predicted	(hemL) glutamate-1-semialdehyde 2,1-aminomutase [Heme biosynthesis (VF0758) - Nutritional/Metabolic factor (VFC0272)] [Haemophilus somnus 129PT]	Nutritional/Metabolic factor
PC1GL000744	44.9	9.9e-65	VFG013197	gb|WP_011608705	Predicted	(hemB) porphobilinogen synthase [Heme biosynthesis (VF0758) - Nutritional/Metabolic factor (VFC0272)] [Haemophilus somnus 2336]	Nutritional/Metabolic factor
PC1GL000763	63.6	5.8e-77	VFG009706	gb|WP_011562419	Predicted	(sodA) superoxide dismutase [SodA (VF0304) - Stress survival (VFC0282)] [Mycobacterium sp. JLS]	Stress survival
PC1GL000784	46.2	3.0e-56	VFG038840	gb|WP_005300916	Verified	(flmH) short chain dehydrogenase/reductase family oxidoreductase [Polar flagella (VF0473) - Motility (VFC0204)] [Aeromonas hydrophila ML09-119]	Motility
PC1GL000808	42.2	1.7e-112	VFG031159	gb|WP_041319775	Predicted	(mpa) proteasome ATPase [Proteasome-associated proteins (VF0847) - Stress survival (VFC0282)] [Mycobacterium sp. JDM601]	Stress survival
PC1GL000811	43.6	9.6e-107	VFG031107	gb|WP_013829052	Predicted	(pafA) Pup--protein ligase [Proteasome-associated proteins (VF0847) - Stress survival (VFC0282)] [Mycobacterium sp. JDM601]	Stress survival
PC1GL000828	52.3	5.7e-87	VFG009364	gb|WP_083045543	Predicted	(trpD) anthranilate phosphoribosyltransferase [Tryptophan synthesis (VF0813) - Nutritional/Metabolic factor (VFC0272)] [Mycobacterium sp. JLS]	Nutritional/Metabolic factor
PC1GL000842	42.9	2.2e-47	VFG045688	gb|WP_002294134	Predicted	(cpsA/uppS) undecaprenyl diphosphate synthase [Capsule (VF0361) - Immune modulation (VFC0258)] [Enterococcus faecium Aus0004]	Immune modulation
PC1GL000876	52.4	1.4e-312	VFG047717	gb|WP_014714141	Predicted	(carB) carbamoyl phosphate synthase large subunit [Pyrimidine biosynthesis (VF0558) - Nutritional/Metabolic factor (VFC0272)] [Francisella noatunensis subsp. orientalis str. Toba 04]	Nutritional/Metabolic factor
PC1GL000877	45.0	6.4e-82	VFG047736	gb|WP_013921813	Predicted	(carA) carbamoyl phosphate synthase small subunit [Pyrimidine biosynthesis (VF0558) - Nutritional/Metabolic factor (VFC0272)] [Francisella sp. TX077308]	Nutritional/Metabolic factor
PC1GL000902	57.5	3.6e-251	VFG009928	gb|WP_003894345	Predicted	(relA) Probable GTP pyrophosphokinase RelA (ATP:GTP 3'-pyrophosphotransferase) (PPGPP synthetase I) ((P)PPGPP synthetase) (GTP diphosphokinase) [RelA (VF0287) - Regulation (VFC0301)] [Mycobacterium smegmatis str. MC2 155]	Regulation
PC1GL000909	44.0	2.9e-51	VFG039536	gb|NP_820549	Verified	(CBU_1566) Coxiella Dot/Icm type IVB secretion system translocated effector [T4SS secreted effectors (VF0696) - Effector delivery system (VFC0086)] [Coxiella burnetii RSA 493]	Effector delivery system
PC1GL000936	59.4	1.5e-38	VFG031486	gb|WP_009955946	Predicted	(ndk) nucleoside-diphosphate kinase [Nucleoside diphosphate kinase (VF0851) - Immune modulation (VFC0258)] [Mycobacterium intracellulare ATCC 13950]	Immune modulation
PC1GL000944	45.1	1.1e-46	VFG000077	gb|NP_465991	Verified	(clpP) ATP-dependent Clp protease proteolytic subunit [ClpP (VF0074) - Stress survival (VFC0282)] [Listeria monocytogenes EGD-e]	Stress survival
PC1GL000945	58.1	4.2e-56	VFG000077	gb|NP_465991	Verified	(clpP) ATP-dependent Clp protease proteolytic subunit [ClpP (VF0074) - Stress survival (VFC0282)] [Listeria monocytogenes EGD-e]	Stress survival
PC1GL000972	44.6	4.3e-18	VFG016409	gb|WP_001103738	Predicted	(BT9727_RS25815) serine O-acetyltransferase [Polysaccharide capsule (VF0659) - Immune modulation (VFC0258)] [Bacillus thuringiensis serovar konkukian str. 97-27]	Immune modulation
PC1GL000982	45.6	2.0e-97	VFG009135	gb|YP_005360856	Predicted	(kasB) 3-oxoacyl-(acyl carrier protein) synthase II [FAS-II (VF0809) - Nutritional/Metabolic factor (VFC0272)] [Mycobacterium tuberculosis RGTB327]	Nutritional/Metabolic factor
PC1GL001016	44.2	2.6e-42	VFG002181	gb|WP_002387127	Verified	(cpsJ) ABC transporter, ATP-binding protein [Capsule (VF0361) - Immune modulation (VFC0258)] [Enterococcus faecalis V583]	Immune modulation
PC1GL001040	72.6	1.4e-80	VFG009376	gb|WP_003893754	Predicted	(leuD) 3-isopropylmalate dehydratase small subunit [Leucine synthesis (VF0814) - Nutritional/Metabolic factor (VFC0272)] [Mycobacterium smegmatis str. MC2 155]	Nutritional/Metabolic factor
PC1GL001049	43.5	2.6e-41	VFG024200	gb|WP_008262428	Predicted	(devR/dosR) response regulator transcription factor [DevRS (VF0317) - Regulation (VFC0301)] [Mycobacterium indicus pranii MTCC 9506]	Regulation
PC1GL001072	43.6	6.6e-31	VFG013269	gb|WP_010945211	Predicted	(orfM) deoxyribonucleotide triphosphate pyrophosphatase [LOS (VF0044) - Immune modulation (VFC0258)] [Haemophilus ducreyi 35000HP]	Immune modulation
PC1GL001106	52.4	5.5e-131	VFG023965	gb|WP_014379586	Predicted	(lysA) diaminopimelate decarboxylase [Lysine synthesis (VF0815) - Nutritional/Metabolic factor (VFC0272)] [Mycobacterium intracellulare ATCC 13950]	Nutritional/Metabolic factor
PC1GL001121	66.7	3.8e-68	VFG022883	gb|YP_001704273	Predicted	(sigH) RNA polymerase sigma-E factor [SigH (VF0296) - Regulation (VFC0301)] [Mycobacterium abscessus ATCC 19977]	Regulation
PC1GL001162	55.1	3.3e-154	VFG026963	gb|WP_015303560	Predicted	(sigA/rpoV) RNA polymerase sigma factor [SigA (VF0257) - Regulation (VFC0301)] [Mycobacterium canettii CIPT 140070008]	Regulation
PC1GL001176	61.2	3.7e-172	VFG022670	gb|WP_013831099	Predicted	(glnA1) type I glutamate--ammonia ligase [Glutamine synthesis (VF0816) - Nutritional/Metabolic factor (VFC0272)] [Mycobacterium sp. JDM601]	Nutritional/Metabolic factor
PC1GL001178	60.0	1.4e-152	VFG026433	gb|YP_005360830	Predicted	(glnA1) glutamine synthetase [Glutamine synthesis (VF0816) - Nutritional/Metabolic factor (VFC0272)] [Mycobacterium tuberculosis RGTB327]	Nutritional/Metabolic factor
PC1GL001227	45.0	4.9e-50	VFG031744	gb|WP_013827421	Predicted	(regX3) two-component sensory transduction protein RegX [RegX3 (VF0858) - Regulation (VFC0301)] [Mycobacterium sp. JDM601]	Regulation
PC1GL001274	54.0	5.6e-167	VFG024069	gb|WP_014941520	Predicted	(irtB) Iron-regulated transporter IrtB [ABC transporter (VF0818) - Nutritional/Metabolic factor (VFC0272)] [Mycobacterium indicus pranii MTCC 9506]	Nutritional/Metabolic factor
PC1GL001275	58.4	5.0e-289	VFG009578	gb|WP_011731355	Predicted	(irtA) Iron-regulated transporter IrtA [ABC transporter (VF0818) - Nutritional/Metabolic factor (VFC0272)] [Mycobacterium smegmatis str. MC2 155]	Nutritional/Metabolic factor
PC1GL001349	45.3	1.6e-43	VFG009867	gb|WP_041309847	Predicted	(mprA) response regulator transcription factor [MprAB (VF0298) - Regulation (VFC0301)] [Mycobacterium sp. KMS]	Regulation
PC1GL001378	41.2	1.1e-115	VFG031402	gb|WP_008257346	Predicted	(ctpV) copper-translocating P-type ATPase [Copper exporter (VF0849) - Nutritional/Metabolic factor (VFC0272)] [Mycobacterium indicus pranii MTCC 9506]	Nutritional/Metabolic factor
PC1GL001381	42.2	1.3e-40	VFG009859	gb|WP_003872811	Predicted	(mprA) two-component system response regulator MprA [MprAB (VF0298) - Regulation (VFC0301)] [Mycobacterium avium subsp. paratuberculosis K-10]	Regulation
PC1GL001422	66.4	1.2e-192	VFG043550	gb|NP_214954	Predicted	(groEL2) molecular chaperone GroEL [GroEL (VF0866) - Adherence (VFC0001)] [Mycobacterium tuberculosis H37Rv]	Adherence
PC1GL001435	48.5	2.4e-73	VFG050173	gb|WP_000702222	Predicted	(hasC) UTP--glucose-1-phosphate uridylyltransferase [Hyaluronic acid (HA) capsule (VF0667) - Immune modulation (VFC0258)] [Bacillus anthracis str. Ames Ancestor]	Immune modulation
PC1GL001440	45.8	8.9e-93	VFG013515	gb|WP_011961967	Predicted	(mrsA/glmM) phosphoglucosamine mutase [Exopolysaccharide (VF0755) - Immune modulation (VFC0258)] [Haemophilus influenzae PittEE]	Immune modulation
PC1GL001476	70.8	2.8e-165	VFG016493	gb|WP_011283803	Predicted	(tuf) elongation factor Tu [EF-Tu (VF0877) - Adherence (VFC0001)] [Mycoplasma synoviae 53]	Adherence
PC1GL001502	43.4	5.5e-159	VFG042931	gb|WP_012031410	Predicted	(ppk1) polyphosphate kinase 1 [Type IV pili (VF1212) - Adherence (VFC0001)] [Dichelobacter nodosus VCS1703A]	Adherence
PC1GL001538	46.7	1.9e-75	VFG016506	gb|WP_020002786	Predicted	(pdhB) alpha-ketoacid dehydrogenase subunit beta [PDH-B (VF0878) - Adherence (VFC0001)] [Mycoplasma synoviae 53]	Adherence
PC1GL001603	41.3	4.9e-53	VFG042749	gb|NP_252992	Predicted	(tadA) ATPase TadA [Type IV pili (VF0928) - Adherence (VFC0001)] [Pseudomonas aeruginosa PAO1]	Adherence
PC1GL001615	52.2	2.7e-83	VFG007789	gb|WP_005064149	Predicted	(purC) phosphoribosylaminoimidazolesuccinocarboxamide synthase [Purine synthesis (VF0811) - Nutritional/Metabolic factor (VFC0272)] [Mycobacterium abscessus subsp. bolletii 50594]	Nutritional/Metabolic factor
PC1GL001625	55.1	1.3e-263	VFG049189	gb|WP_014226431	Predicted	(clpV) ATP-dependent chaperone ClpB [T6SS-II (VF0783) - Effector delivery system (VFC0086)] [Klebsiella oxytoca E718]	Effector delivery system
PC1GL001628	55.2	6.6e-20	VFG001379	gb|NP_214867	Verified	(hspR) heat shock protein transcriptional repressor HspR [HspR (VF0297) - Regulation (VFC0301)] [Mycobacterium tuberculosis H37Rv]	Regulation
PC1GL001631	53.0	3.2e-176	VFG043573	gb|NP_219906	Predicted	(dnaK) chaperone protein DnaK [Adherence; porin (VF0713) - Adherence (VFC0001)] [Chlamydia trachomatis D/UW-3/CX]	Adherence
PC1GL001632	42.6	7.8e-25	VFG031519	gb|WP_011560730	Predicted	(ptpA) low molecular weight phosphotyrosine protein phosphatase [Tyrosine phosphatase (VF0852) - Immune modulation (VFC0258)] [Mycobacterium sp. JLS]	Immune modulation
PC1GL001671	40.9	2.8e-43	VFG013192	gb|WP_012340414	Predicted	(hitC) iron(III) ABC transporter, ATP-binding protein [HitABC (VF0268) - Nutritional/Metabolic factor (VFC0272)] [Haemophilus somnus 2336]	Nutritional/Metabolic factor
PC1GL001683	41.3	1.6e-72	VFG044227	gb|WP_193383915	Predicted	(PSEEN_RS11620) iron chelate uptake ABC transporter family permease subunit [Pseudomonine (VF0936) - Nutritional/Metabolic factor (VFC0272)] [Pseudomonas entomophila L48]	Nutritional/Metabolic factor
PC1GL001684	42.3	4.0e-59	VFG007252	gb|WP_005482136	Predicted	(vctG) iron chelate uptake ABC transporter permease subunit VctG [VctPDGC system (VF0638) - Nutritional/Metabolic factor (VFC0272)] [Vibrio parahaemolyticus RIMD 2210633]	Nutritional/Metabolic factor
PC1GL001685	50.8	2.1e-70	VFG007257	gb|WP_005482130	Predicted	(vctC) iron chelate ABC transporter ATP-binding protein VctC [VctPDGC system (VF0638) - Nutritional/Metabolic factor (VFC0272)] [Vibrio parahaemolyticus RIMD 2210633]	Nutritional/Metabolic factor
PC1GL001736	40.5	1.0e-64	VFG016499	gb|WP_011206101	Predicted	(pdhB) alpha-ketoacid dehydrogenase subunit beta [PDH-B (VF0878) - Adherence (VFC0001)] [Mycoplasma hyopneumoniae 232]	Adherence
PC1GL001772	46.2	2.2e-114	VFG030400	gb|WP_081465621	Predicted	(fadD13) long-chain fatty acid--CoA ligase [MymA operon (VF0840) - Immune modulation (VFC0258)] [Mycobacterium sp. JDM601]	Immune modulation
PC1GL001795	51.1	1.7e-99	VFG031407	gb|WP_015289456	Predicted	(ctpV) copper-translocating P-type ATPase [Copper exporter (VF0849) - Nutritional/Metabolic factor (VFC0272)] [Mycobacterium canettii CIPT 140070010]	Nutritional/Metabolic factor
PC1GL001810	46.2	2.2e-114	VFG030400	gb|WP_081465621	Predicted	(fadD13) long-chain fatty acid--CoA ligase [MymA operon (VF0840) - Immune modulation (VFC0258)] [Mycobacterium sp. JDM601]	Immune modulation
